# Supplementary material for: Remote ischaemic conditioning reduces infarct size in animal in vivo models of ischaemia-reperfusion injury: a systematic review and meta-analysis
Source: Cardiovasc Res. 2016 Dec 17;113(3):288–97. doi: 10.1093/cvr/cvw219 (PMC5408955; doi:10.1093/cvr/cvw219)
Supplement: Supplementary Data [file cvw219_Supplementary_Data.zip]

Archive with 1 entries (1 files):
- Systematic_review_supplementary_results_new.docx
